# Supplementary material for: Application of Atmospheric-Pressure Jet Plasma in the Presence of Acrylic Acid for Joining Polymers without Adhesives
Source: Materials (Basel). 2023 Mar 28;16(7):2673. doi: 10.3390/ma16072673 (PMC10095700; doi:10.3390/ma16072673)
Supplement: Supplementary file 1 [file materials-16-02673-s001.zip]

Archive with 1 entries (1 files):
- materials-2301183-supplementary.pdf
